# Supplementary material for: Growth mindset, delayed gratification, and learning outcome: evidence from a field survey of least-advantaged private schools in Depok-Indonesia
Source: Heliyon. 2021 Apr 24;7(4):e06681. doi: 10.1016/j.heliyon.2021.e06681 (PMC8099761; doi:10.1016/j.heliyon.2021.e06681)
Supplement: Dataset - Growth Mindset.dta [file mmc2.zip]

Archive with 1 entries (1 files):
- hly_6681_Dataset - Growth Mindset_mmc2.dta
